# Supplementary material for: In Vitro Characterization and Identification of Potential Probiotic Yeasts Isolated from Fermented Dairy and Non-Dairy Food Products
Source: J Fungi (Basel). 2022 May 23;8(5):544. doi: 10.3390/jof8050544 (PMC9147075; doi:10.3390/jof8050544)
Supplement: Supplementary file 1 [file jof-08-00544-s001.zip]

Archive with 1 entries (1 files):
- jof-1717668-supplementary.pdf
